# Supplementary material for: Evaluating the Efficacy of Adipose-Derived Stromal Vascular Fraction Injection for Early-Stage Knee Osteoarthritis: A Multicenter Study
Source: J Clin Med. 2026 May 17;15(10):3855. doi: 10.3390/jcm15103855 (PMC13207802; doi:10.3390/jcm15103855)
Supplement: Supplementary file 1 [file jcm-15-03855-s001.zip]

Archive with 1 entries (1 files):
- jcm-4284816-supplementary.pdf
